# Supplementary material for: Ensuring Gluten-Free Safety: A Descriptive Analysis of Laboratory Results and Quality Control
Source: Foods. 2026 Mar 26;15(7):1144. doi: 10.3390/foods15071144 (PMC13073890; doi:10.3390/foods15071144)
Supplement: Supplementary file 1 [file foods-15-01144-s001.zip]

Archive with 1 entries (1 files):
- foods-4141565-supplementary.pdf
